# Supplementary material for: Post-Exercise Whey Protein Supplementation: Effects on IGF-1, Strength, and Body Composition in Pre-Menopausal Women, a Randomised Controlled Trial
Source: Nutrients. 2025 Jun 18;17(12):2033. doi: 10.3390/nu17122033 (PMC12196337; doi:10.3390/nu17122033)
Supplement: Supplementary file 1 [file nutrients-17-02033-s001.zip]

Archive with 1 entries (1 files):
- nutrients-3653571-supplementary.pdf
